# Supplementary material for: A Novel Flame-Retardant, Smoke-Suppressing, and Superhydrophobic Transparent Bamboo
Source: Research (Wash D C). 2024 Feb 14;7:0317. doi: 10.34133/research.0317 (PMC10865110; doi:10.34133/research.0317)
Supplement: Supplementary 1 — Figs. S1 to S7 Tables S1 to S6 Movies S1 and S2 [file research.0317.f1.zip]

Archive with 3 entries (3 files):
- Supporting Information.docx
- Video S1 Combustion test for natural bamboo.mp4
- Video S2 Combustion test for transparent bamboo.mp4
